# Supplementary material for: Exploring Prior Antibiotic Exposure Characteristics for COVID-19 Hospital Admission Patients: OpenSAFELY
Source: Antibiotics (Basel). 2024 Jun 18;13(6):566. doi: 10.3390/antibiotics13060566 (PMC11201135; doi:10.3390/antibiotics13060566)
Supplement: Supplementary file 1 [file antibiotics-13-00566-s001.zip]

Archive with 1 entries (1 files):
- antibiotics-3047369-supplementary.pdf
